# Supplementary material for: Polychromatic Flow Cytometric Analysis of Stromal Vascular Fraction from Lipoaspirate and Microfragmented Counterparts Reveals Sex-Related Immunophenotype Differences
Source: Genes (Basel). 2021 Dec 16;12(12):1999. doi: 10.3390/genes12121999 (PMC8702056; doi:10.3390/genes12121999)
Supplement: Supplementary file 1 [file genes-12-01999-s001.zip]

Archive with 3 entries (2 files):
- Supplementary files/
- Supplementary files/Figure S1.jpg
- Supplementary files/Table S1_MIFlowCyt Item Checklist_IJMS.pdf
